# Supplementary material for: Biofluid Biomarkers of Cognitive Functioning in Bipolar Disorder: A Systematic Review by the Targeting Cognition and Older‐Age Bipolar Disorder ISBD Task Forces
Source: Bipolar Disord. 2026 Jul 1;28(5):e70109. doi: 10.1111/bdi.70109 (PMC13324234; doi:10.1111/bdi.70109)
Supplement: Supplementary file 5 — Appendix S5, Table S1: Study characteristics of all studies on biofluid biomarkers in relation to cognitive function in individuals with bipolar disorder (n = 60). Appendix S5, Table S2: Risk of bias assessment for all of the studies included in this review (n = 60). [file BDI-28-0-s004.zip]

Archive with 2 entries (2 files):
- bdi70109-sup-0005-TableS1.docx
- bdi70109-sup-0006-TableS2-S6@SUPPLEMENTAL DATA FILE 6 - Table S2. Risk of Bias Assessment v3.docx
